# Supplementary material for: Computer Simulation Insight into the Adsorption and Diffusion of Polyelectrolytes on Oppositely Charged Surface
Source: Polymers (Basel). 2023 Jun 28;15(13):2845. doi: 10.3390/polym15132845 (PMC10346556; doi:10.3390/polym15132845)
Supplement: Supplementary file 1 [file polymers-15-02845-s001.zip]

Archive with 1 entries (1 files):
- polymers-2433471-supplementary.pdf
